# Supplementary material for: A ShK-like Domain from Steinernema carpocapsae with Bioinsecticidal Potential
Source: Toxins (Basel). 2022 Nov 2;14(11):754. doi: 10.3390/toxins14110754 (PMC9699480; doi:10.3390/toxins14110754)
Supplement: Supplementary file 1 [file toxins-14-00754-s001.zip]

Archive with 11 entries (8 files):
- toxins-1952114-supplementary/
- toxins-1952114-supplementary/Supplementary Fasta File S2_DsbC-ScK1_fusion_protein_construct.fasta
- toxins-1952114-supplementary/Supplementary Figures/
- toxins-1952114-supplementary/Supplementary Figures/Supplementary Figure S1.pdf
- toxins-1952114-supplementary/Supplementary Figures/Supplementary Figure S2.pdf
- toxins-1952114-supplementary/Supplementary Figures/Supplementary Figure S3.pdf
- toxins-1952114-supplementary/Supplementary Figures/Supplementary Figure S4.pdf
- toxins-1952114-supplementary/Supplementary Tables/
- toxins-1952114-supplementary/Supplementary Tables/Supplementary Table S1.xlsx
- toxins-1952114-supplementary/Supplementary Tables/Supplementary Table S2.xlsx
- toxins-1952114-supplementary/Supplementary Zip File S1.zip
