# Supplementary material for: A ShK-like Domain from Steinernema carpocapsae with Bioinsecticidal Potential
Source: Toxins (Basel). 2022 Nov 2;14(11):754. doi: 10.3390/toxins14110754 (PMC9699480; doi:10.3390/toxins14110754)
Supplement: Supplementary file 1 [file toxins-14-00754-s001.zip › toxins-1952114-supplementary/Supplementary Fasta File S2_DsbC-ScK1_fusion_protein_construct.fasta]

>DsbC-ScK1 fusion protein construct
MHHHHHHHHHHKDDAAIQQTLAKMGIKSSDIQPAPVAGMKTVLTNSGVLYITDDGKHIIQGPMYDVSGTAPVNVTNKMLLKQLNALEKEMIVYKAPQEKHVITVFTDITCGYCHKLHEQMADYNALGITVRYLAFPRQGLDSDAEKEMKAIWCAKDKNKAFDDVMAGKSVAPASCDVDIADHYALGVQLGVSGTPAVVLSNGTLVPGYQPPKEMKEFLDEHQKMTSGKSRLEVLFQGPSECSDRTNLCWRWLDRCRSYFFEKIMKEFCALSCGYCVA
