# Supplementary material for: A ShK-like Domain from Steinernema carpocapsae with Bioinsecticidal Potential
Source: Toxins (Basel). 2022 Nov 2;14(11):754. doi: 10.3390/toxins14110754 (PMC9699480; doi:10.3390/toxins14110754)
Supplement: Supplementary file 1 [file toxins-14-00754-s001.zip › toxins-1952114-supplementary/Supplementary Tables/Supplementary Table S1.xlsx]

## Sheet: Folha1
Supplementary Table S1: ShK-like protein sequences in parasitic worms and sea anemones. Sequences that represent domains within larger proteins are indicated by asterisks.
Peptide/domain	Sequence	GenBank Acc. Number	Species	Group
AceK1	CADEKNFDCRRSLRNGDCDNDDKLLEMGYYCPVTCGFC	CB176310	Ancylostoma ceylanicum	Nematode
AceK2	CCDKHKSCAHWAANNECKKNPKWMLANCQRSCEVC	CB276250	Anyclostoma ceylanicum	Nematode
AceK3	CKDTAPDCKVYRSKCKRSSITNFLKKICKKTCGYC	BM130830	Ancylostoma ceylanicum	Nematode
AcK1	CADEKNFDCRRSLRNGDCDNDDKLLEMGYYCPVTCGFC	DW718422	Ancylostoma caninum	Nematode
AcK2	CADRIPESACQQIKNKGNCDSPGFEMIAEYQCKKTCGKC	BG232413	Ancylostoma caninum	Nematode
AcK3	CAEQLRRSYCMEQKRNGNCYNPYFKRMLRSKCGKTCGYC	EY469386	Ancylostoma caninum	Nematode
AcK4	CAEHLGRGYCMEQKRNGNCYNPYFKRMLRSKCGKTCGYC	ES671990	Ancylostoma caninum	Nematode
AcK5	CCDKHESCAVWARNNECKKNPKWMLPNCKLSCRVC	EX828447	Ancylostoma caninum	Nematode
AcK6	CCNKEDSESCEHWASIGECEKNPNFMLKECKLSCHAC	EX543363	Ancylostoma caninum	Nematode
AeK	CKDNFSANTCKHVKANNNCGSQKYATNCAKTCGKC	P81897	Actinia equina	Sea Anemone
AsK1*	CKDYFPSGLCSVEKYSGNCNKGNLKFHCTKTCGRC	BM281246	Ascaris suum	Nematode
AsK2*	CKDLADNCNQLSNMCQNAFYKDVLSKNCAQTCGQC	BI782456	Ascaris suum	Nematode
AsK3*	CADKADNCAQNTALCNNAMYAETMSQLCAKTCHIC	DV019657	Ascaris suum	Nematode
AsK4	CRDTASNCLQLFSFCNDPLYTNLMHQHCQKTCNFC	DV018990	Ascaris suum	Nematode
AsKs	CKDNFAAATCKHVKENKNCGSQKYATNCAKTCGKC	Q9TWG1	Anemomia sulcata	Sea Anemone
AvK1	CIDRFPTGTCKQVKKGGSCKNSDKYRMNCRKTCGLC	FK738108	Anemonia viridis	Sea Anemone
AvK2	CNDYKSSSYCRSVGSRNECGIHKYRMYCRKTCGSC	FK736704	Anemonia viridis	Sea Anemone
Acan1*	CADEKNFDCRRSLRNGDCDNDDKLLEMGYYCPVTCGFC	CB176310	Ancylostoma caninum	Nematode
BgK	CRDWFKETACRHAKSLGNCRTSQKYRANCAKTCELC	P29186	Bunodosoma granulifera	Sea Anemone
BmK1*	CEDLNAHCEMWQQLGHCQYSPKYMGHYCKKACGLC	XM_001897715	Brugia Malayi	Nematode
HcK1	CYDAGGEQFCLGPKHAGMCNQPDFYNIAETYCSKTCGIC	CB012943	Haemonchus contortus	Nematode
HcK2	CKDHPKGNCLTVKATGLCEDPAWKNEVNQICPKTCGFC	AW670823	Haemonchus contortus	Nematode
HcK3	CEDYKGDGFSCSDAKAFCTSKSYLIQKMMKFACPKTCGLC	CB012425	Haemonchus contortus	Nematode
HMaK1	CKDLIPVSECTDIRCRTSMKYRLNLCRKTCGSC	O16846	Heteractis magnifica	Sea Anemone
HmTx2	CKDLMPVSECTDIRCRTSMKYRLNLCRKTCGSC	AAB97830	Heteractis magnifica	Sea Anemone
LoaK1*	CNDYHRSCPEWAAHGECSMNAWMLENCRRSCRSC	XM_003137260	Loa loa	Nematode
NaK1	CRDRIPQNVCEQMKKNGKCGDPRMSTIAELQCPKTCGKC	GE625908	Necator americanus	Nematode
NaK2	CADRIDSKICESIKQKHNCGGPLEMVALTQCQKTCGFC	AI856981	Necator americanus	Nematode
NbK1	CADRMPTPACEQQKAKGNCDSPYFRTQMMMMCKKTCNFC	BU493496	Nippostrongylus brasiliensis	Nematode
NbK2	CKDRASQTRCDQRKAAGWCDGEPDRKSIMRNQCAKTCGFC	BQ529422	Nippostrongylus brasiliensis	Nematode
ShK	CIDTIPKSRCTAFQCKHSMKYRLSFCRKTCGTC	P29187	Stichodacytla helianthus	Sea Anemone
ScK1*	CSDRTNLCWRWLDRCRSYFFEKIMKEFCALSCGYC	GR977216	Steinernema carpocapsae	Nematode
SrK5	CVDKNLFCGYWAKIGECKTESKFMKIFCKQSCHLC	FC810604	Strongyloides ratti	Nematode
SrK6	CYDRFKLCSFSKFLGYCNSLFYTQEHKIKYCKETCGLC	FC809874	Strongyloides ratti	Nematode
SrK7	CEDLNAHCTMWEQLGHCQHSTKYMKHYCRKACNFC	FC810604	Strongyloides ratti	Nematode
TcK1	CKDRGSQSYCNMHKNHGDCDRTDYKFIMKANCRKTCSLC	BM052042	Teladorsagia circumcincta	Nematode
TcK2	CEDRGGEKFCSAPKKYGQCSHPAFAEIAEKFCAKTCGLC	CB037363	Teladorsagia circumcincta	Nematode
TcK3	CVDRSSAEYCEAQKDGGRCEMERFRTMMKKNCPKTCGLC	CB037027	Teladorsagia circumcincta	Nematode
TcK4	CEDQGGEMFCIGPKNAGQCSSPGFAPIAQMYCAKTCGLC	CB038808	Teladorsagia circumcincta	Nematode
TcK5	CFDNSSECAVWDANGFCKSTFYTEPIKKQYCAKTCNLC	CB036561	Teladorsagia circumcincta	Nematode
TmK4*	CPDAVVTCAFWANKGECDKNPYWMKPNCQKSCNSC	BM277801	Trichuris muris	Nematode
TpsK1*	CEDKHQFCCFWAYYGECDKNAKFMKSLCQKSCGTC	FG349967	Trichinella pseudospiralis	Nematode
TsK1*	CTDMWKDCYKWAAMCRTSVLEVPMRFVCARTCGHC	XM_003379451	Trichinella spiralis	Nematode
TsK2*	CKDENSLCLLWAITGECTKNPYWMKPHCQRSCNTC	XM_003369728	Trichinella spiralis	Nematode
RnK1*	CLDRIFVCTSWARKGFCDVRQRLMKRLCPRSCDFC	CR464951	Rattus norvegicus	Rodent
