# Supplementary material for: A ShK-like Domain from Steinernema carpocapsae with Bioinsecticidal Potential
Source: Toxins (Basel). 2022 Nov 2;14(11):754. doi: 10.3390/toxins14110754 (PMC9699480; doi:10.3390/toxins14110754)
Supplement: Supplementary file 1 [file toxins-14-00754-s001.zip › toxins-1952114-supplementary/Supplementary Tables/Supplementary Table S2.xlsx]

## Sheet: Distance matrix (mega)
Supplementary Table S2: Q-score structure distance matrix calculated by multiple comparison and 3D alignment of all protein structures using PDBeFold.
		1	2	3	4	5	6	7	8	9	10	11	12	13	14	15	16	17	18	19	20	21	22	23	24	25	26	27	28	29	30	31
1	Acan1_A.Caninum.pdb:A
2	AceK1_A.ceylanicum.pdb:A	0.061
3	AceK2_A.ceylanicum.pdb:	0.045	0.057
4	AcK1_A.caninum.pdb:A	0.061	0.069	0.057
5	AcK2_A.caninum.pdb:	0.068	0.075	0.06	0.075
6	AcK5_A.caninum.pdb:	0.045	0.057	0.034	0.057	0.06
7	AcK6_A.caninum.pdb:	0.047	0.058	0.036	0.058	0.061	0.036
8	AeK_A.equina.pdb:	0.064	0.072	0.057	0.072	0.044	0.057	0.058
9	AsK1_A.suum.pdb:	0.064	0.072	0.056	0.072	0.041	0.056	0.057	0.038
10	AsKs_A.sulcata.pdb:	0.064	0.072	0.057	0.072	0.044	0.057	0.058	0.034	0.038
11	AvK1_A.viridis.pdb:	0.065	0.073	0.057	0.073	0.042	0.057	0.058	0.039	0.036	0.039
12	AvK2_A.viridis.pdb:	0.064	0.072	0.056	0.072	0.041	0.056	0.057	0.038	0.034	0.038	0.036
13	BgK_B.granulifera.pdb:A	0.064	0.071	0.053	0.071	0.052	0.053	0.055	0.048	0.047	0.048	0.048	0.047
14	BmK1_B.Malayi.pdb:A	0.047	0.058	0.036	0.058	0.061	0.036	0.038	0.058	0.057	0.058	0.058	0.057	0.055
15	HMaK1_H.magnifica.pdb:	0.055	0.064	0.044	0.064	0.061	0.044	0.045	0.057	0.056	0.057	0.057	0.056	0.047	0.045
16	HmTx2_H.magnifica.pdb:	0.055	0.064	0.044	0.064	0.061	0.044	0.045	0.057	0.056	0.057	0.057	0.056	0.047	0.045	0.026
17	LoaK1_L.loa.pdb:	0.047	0.059	0.034	0.059	0.059	0.034	0.036	0.056	0.054	0.056	0.055	0.054	0.051	0.036	0.043	0.043
18	NaK1_N.americanus.pdb:A	0.05	0.061	0.044	0.061	0.066	0.044	0.045	0.062	0.062	0.062	0.063	0.062	0.06	0.045	0.049	0.049	0.046
19	NaK2_N.americanus.pdb:	0.053	0.063	0.043	0.063	0.064	0.043	0.045	0.06	0.059	0.06	0.061	0.059	0.056	0.045	0.045	0.045	0.044	0.048
20	NbK2_N.brasiliensis.pdb:	0.052	0.062	0.042	0.062	0.065	0.042	0.044	0.063	0.061	0.063	0.063	0.061	0.059	0.044	0.051	0.051	0.043	0.05	0.05
21	RnK1_R.norvegicus.pdb:A	0.049	0.06	0.041	0.06	0.065	0.041	0.042	0.062	0.061	0.062	0.062	0.061	0.058	0.042	0.045	0.045	0.04	0.049	0.048	0.048
22	ScK1_Alphafold.pdb:A	0.047	0.058	0.04	0.058	0.066	0.04	0.041	0.062	0.062	0.062	0.063	0.062	0.06	0.041	0.049	0.049	0.042	0.045	0.046	0.047	0.045
23	ScK1_Phyre2.pdb:	0.048	0.059	0.038	0.059	0.063	0.038	0.039	0.06	0.058	0.06	0.059	0.058	0.056	0.039	0.046	0.046	0.038	0.046	0.046	0.045	0.044	0.043
24	ShK_S.helianthus.pdb:A	0.058	0.066	0.046	0.066	0.06	0.046	0.047	0.055	0.055	0.055	0.056	0.055	0.05	0.047	0.037	0.037	0.045	0.051	0.045	0.053	0.051	0.05	0.049
25	SrK5_S.ratti.pdb:	0.045	0.057	0.034	0.057	0.06	0.034	0.036	0.057	0.056	0.057	0.057	0.056	0.053	0.036	0.044	0.044	0.034	0.044	0.043	0.042	0.041	0.04	0.038	0.046
26	SrK7_S.ratti.pdb:	0.045	0.057	0.034	0.057	0.06	0.034	0.036	0.057	0.056	0.057	0.057	0.056	0.053	0.036	0.044	0.044	0.034	0.044	0.043	0.042	0.041	0.04	0.038	0.046	0.034
27	TcK1_T.circumcincta.pdb:	0.063	0.071	0.056	0.071	0.052	0.056	0.058	0.046	0.047	0.046	0.048	0.047	0.051	0.058	0.058	0.058	0.055	0.062	0.061	0.062	0.061	0.062	0.059	0.059	0.056	0.056
28	TcK3_T.circumcincta.pdb:	0.051	0.062	0.041	0.062	0.064	0.041	0.042	0.062	0.06	0.062	0.061	0.06	0.058	0.042	0.049	0.049	0.041	0.05	0.049	0.048	0.047	0.046	0.044	0.051	0.041	0.041	0.061
29	TmK4_T.muris.pdb:	0.045	0.057	0.034	0.057	0.06	0.034	0.036	0.057	0.056	0.057	0.057	0.056	0.053	0.036	0.044	0.044	0.034	0.044	0.043	0.042	0.041	0.04	0.038	0.046	0.034	0.034	0.056	0.041
30	TpsK1_T.pseudospiralis.pdb:	0.045	0.057	0.034	0.057	0.06	0.034	0.036	0.057	0.056	0.057	0.057	0.056	0.053	0.036	0.044	0.044	0.034	0.044	0.043	0.042	0.041	0.04	0.038	0.046	0.034	0.034	0.056	0.041	0.034
31	TsK2_T.spiralis.pdb:	0.045	0.057	0.034	0.057	0.06	0.034	0.036	0.057	0.056	0.057	0.057	0.056	0.053	0.036	0.044	0.044	0.034	0.044	0.043	0.042	0.041	0.04	0.038	0.046	0.034	0.034	0.056	0.041	0.034	0.034
